# Supplementary material for: Harnessing Nanoporous Hexagonal Structures to Control the Coffee Ring Effect and Enhance Particle Patterning
Source: Molecules. 2025 Jul 27;30(15):3146. doi: 10.3390/molecules30153146 (PMC12348240; doi:10.3390/molecules30153146)
Supplement: Supplementary file 1 [file molecules-30-03146-s001.zip]

Archive with 1 entries (1 files):
- molecules-3729624-supplementary.pdf
